# Supplementary material for: Identification and validation of a novel panel of Plasmodium knowlesi biomarkers of serological exposure
Source: PLoS Negl Trop Dis. 2018 Jun 14;12(6):e0006457. doi: 10.1371/journal.pntd.0006457 (PMC6001954; doi:10.1371/journal.pntd.0006457)
Supplement: S1 Table — (XLSX) [file pntd.0006457.s006.xlsx]

## Sheet: Sheet1
P. knowlesi gene candidate	Homology (%)
	P. vivax	P. falciparum	P. malariae	P. ovale
	PlasmoDB	PlasmoDB	PlasmoDB	PlasmoDB
	Identitities (%)	Identitities (%)	Identitities (%)	Identitities (%)
AMA-1	85	58	69	73
MSP1	63	40	45	46
MSP1-19	83	50	56	56
SERA3	58	40	49	46
SERA3 ag1	40	25	28	29
SERA3 ag2	25	29	50	-
TRAP/SSP2	69	41	45	48
SSP2 frag	44	-	-	31
TSERA2	67	33	40	43
TSERA2 ag1	61	48	33	42
