# Supplementary material for: Identification and validation of a novel panel of Plasmodium knowlesi biomarkers of serological exposure
Source: PLoS Negl Trop Dis. 2018 Jun 14;12(6):e0006457. doi: 10.1371/journal.pntd.0006457 (PMC6001954; doi:10.1371/journal.pntd.0006457)
Supplement: S2 Table — (XLSX) [file pntd.0006457.s007.xlsx]

## Sheet: Sheet1
Gene	Gene ID	Oligo name	Sequence: (5' to 3')	length (bp)	Size with intron (bp)	Size without intron (bp)
SERA3	PKNH_0413400	PKH041230F1	GCTCCAAGGGGAAAACATTA	20	401	250
SERA3	PKNH_0413400	PKH041230R1	GCAAGTTTGTATTCGCCAGA	20
SSP2	PKNH_1265400	PKH121770F1	GGAAACCCATTCGAAGAAAA	20	419	-
SSP2	PKNH_1265400	PKH121770R1	TTTCTGTGTGGTTTGGGGTA	20
TSERA2	PKNH_0413500	PKH041240F1	TGTGCAAGTACACAGCACGA	20	468	264
TSERA2	PKNH_0413500	PKH041240R1	GTCGTATATTGGGGCTTCCT	20
CTRP	PKNH_0826900	PKCTRPF1	TCCTCACGAGAACAATGCAG	20	436	-
CTRP	PKNH_0826900	PKCTRPR1	TCACTGTCGCTTCCACTGTC	20
CSP	PKNH_0838500	PKCSPF1	GAAACAACCGAATGAAGGACA	21	467	-
CSP	PKNH_0838500	PKCSPR1	CGTTTCTTCCTTGTCGTGGT	20
