# Supplementary material for: Identification and validation of a novel panel of Plasmodium knowlesi biomarkers of serological exposure
Source: PLoS Negl Trop Dis. 2018 Jun 14;12(6):e0006457. doi: 10.1371/journal.pntd.0006457 (PMC6001954; doi:10.1371/journal.pntd.0006457)
Supplement: S3 Table — The vector portion of each primer sequence (pGEX-2T) are highlighted in bold and the candidate portion of the sequence in italics. Stop codons are underlined. (XLSX) [file pntd.0006457.s008.xlsx]

## Sheet: Sheet1
Antigen	Oligo name	Sequence : (5' to 3')	Length (bp)
SERA3 ag1	PKH041230_1_F1	GTTCCGCGTGGATCCGAGGGAACGGCGCAATCTGGA	36
SERA3 ag1	PKH041230_1_R1	GTCACGATGAATTCCTTAAGCTTTCTGGGGGGCGACTTG	39
SERA3 ag2	PKH041230_2_F1	GTTCCGCGTGGATCCAACACTGTTGAGGGTCAAGAC	36
SERA3 ag2	PKH041230_2_R1	GTCACGATGAATTCCTTAGACCATTTTTGCCTTTTGCAA	39
SSP2	PKH121770F1	CCAAAATCGGATCTGGTTCCGCGTGGATCCGCGGCACAGTACCCAGAAAAT	51
SSP2	PKH121770R1	GCAGATCGTCAGTCAGTCACGATGAATTCCTTACTCCTCAGATGAGAAGGGACC	54
TSERA2 ag1	PKH041240F1	GTTCCGCGTGGATCCCGATGCACGGATACTGCTATA	36
TSERA2 ag1	PKH041240R1	ATGAATTCCCGGGGATCATGGGGTTGGTGTCTGATCTTC	39
