# Supplementary material for: Identification and validation of a novel panel of Plasmodium knowlesi biomarkers of serological exposure
Source: PLoS Negl Trop Dis. 2018 Jun 14;12(6):e0006457. doi: 10.1371/journal.pntd.0006457 (PMC6001954; doi:10.1371/journal.pntd.0006457)
Supplement: S4 Table — (XLSX) [file pntd.0006457.s009.xlsx]

## Sheet: Sheet1
				cluster 1	cluster 2	cluster 3	Type
Gene ID	Candidate name	Chromosome	SNPs	Lab adapted	Pig-tailed	Long-tailed	Non-synonymous	Synonymous	Stop-Gained
PKNH_0413400	Full gene		146	55	75	126	58	85	0
	SERA3 ag1	4	5	2	1	4	4	1	0
	SERA3 ag2	4	3	1	1	3	1	2	0
PKNH_1265400	Full gene		71	23	12	57	46	24	1
	SSP2	12	17	6	4	14	12	5	0
PKNH_0413500	Full gene		122	56	48	107	69	52	0
	TSERA2 ag1	4	39	21	16	36	17	22	0
