# Supplementary material for: Identification and validation of a novel panel of Plasmodium knowlesi biomarkers of serological exposure
Source: PLoS Negl Trop Dis. 2018 Jun 14;12(6):e0006457. doi: 10.1371/journal.pntd.0006457 (PMC6001954; doi:10.1371/journal.pntd.0006457)
Supplement: S5 Table — (XLSX) [file pntd.0006457.s010.xlsx]

## Sheet: Supp Table 1
P. knowlesi gene candidate	Homology (%)
	P. vivax	P. falciparum	P. malariae	P. ovale
	PlasmoDB	PlasmoDB	PlasmoDB	PlasmoDB
	Identitities (%)	Identitities (%)	Identitities (%)	Identitities (%)
AMA-1	85	58	69	73
MSP1	63	40	45	46
MSP1-19	83	50	56	56
SERA3	58	40	49	46
SERA3 ag1	40	25	28	29
SERA3 ag2	25	29	50	-
TRAP/SSP2	69	41	45	48
SSP2 frag	44	-	-	31
TSERA2	67	33	40	43
TSERA2 ag1	61	48	33	42

## Sheet: Supp Table 2
Gene	Gene ID	Oligo name	Sequence: (5' to 3')	length (bp)	Size with intron (bp)	Size without intron (bp)
SERA3	PKNH_0413400	PKH041230F1	GCTCCAAGGGGAAAACATTA	20	401	250
SERA3	PKNH_0413400	PKH041230R1	GCAAGTTTGTATTCGCCAGA	20
SSP2	PKNH_1265400	PKH121770F1	GGAAACCCATTCGAAGAAAA	20	419	-
SSP2	PKNH_1265400	PKH121770R1	TTTCTGTGTGGTTTGGGGTA	20
TSERA2	PKNH_0413500	PKH041240F1	TGTGCAAGTACACAGCACGA	20	468	264
TSERA2	PKNH_0413500	PKH041240R1	GTCGTATATTGGGGCTTCCT	20
CTRP	PKNH_0826900	PKCTRPF1	TCCTCACGAGAACAATGCAG	20	436	-
CTRP	PKNH_0826900	PKCTRPR1	TCACTGTCGCTTCCACTGTC	20
CSP	PKNH_0838500	PKCSPF1	GAAACAACCGAATGAAGGACA	21	467	-
CSP	PKNH_0838500	PKCSPR1	CGTTTCTTCCTTGTCGTGGT	20

## Sheet: Supp Table 3
Antigen	Oligo name	Sequence : (5' to 3')	Length (bp)
SERA3 ag1	PKH041230_1_F1	GTTCCGCGTGGATCCGAGGGAACGGCGCAATCTGGA	36
SERA3 ag1	PKH041230_1_R1	GTCACGATGAATTCCTTAAGCTTTCTGGGGGGCGACTTG	39
SERA3 ag2	PKH041230_2_F1	GTTCCGCGTGGATCCAACACTGTTGAGGGTCAAGAC	36
SERA3 ag2	PKH041230_2_R1	GTCACGATGAATTCCTTAGACCATTTTTGCCTTTTGCAA	39
SSP2	PKH121770F1	CCAAAATCGGATCTGGTTCCGCGTGGATCCGCGGCACAGTACCCAGAAAAT	51
SSP2	PKH121770R1	GCAGATCGTCAGTCAGTCACGATGAATTCCTTACTCCTCAGATGAGAAGGGACC	54
TSERA2 ag1	PKH041240F1	GTTCCGCGTGGATCCCGATGCACGGATACTGCTATA	36
TSERA2 ag1	PKH041240R1	ATGAATTCCCGGGGATCATGGGGTTGGTGTCTGATCTTC	39

## Sheet: Supp Table 4
				cluster 1	cluster 2	cluster 3	Type
Gene ID	Candidate name	Chromosome	SNPs	Lab adapted	Pig-tailed	Long-tailed	Non-synonymous	Synonymous	Stop-Gained
PKNH_0413400	Full gene		146	55	75	126	58	85	0
	SERA3 ag1	4	5	2	1	4	4	1	0
	SERA3 ag2	4	3	1	1	3	1	2	0
PKNH_1265400	Full gene		71	23	12	57	46	24	1
	SSP2	12	17	6	4	14	12	5	0
PKNH_0413500	Full gene		122	56	48	107	69	52	0
	TSERA2 ag1	4	39	21	16	36	17	22	0

## Sheet: Supp Table 5 SERA3 ag1
Gene	Chromosme	Genome Position	Reference Allele	Gene Position	Number Samples	Cluster 1	Cluster 2	Cluster 3	Type
PKH_041230	ordered_PKNH_04_v2	591198	G	382	5	cluster1:0/8	cluster2:0/5	cluster3:5/32	missense_variant
PKH_041230	ordered_PKNH_04_v2	591201	G	385	2	cluster1:0/8	cluster2:0/5	cluster3:2/32	missense_variant
PKH_041230	ordered_PKNH_04_v2	591209	G	393	1	cluster1:1/8	cluster2:0/5	cluster3:0/32	synonymous_variant
PKH_041230	ordered_PKNH_04_v2	591210	C	394	13	cluster1:5/8	cluster2:0/5	cluster3:8/32	missense_variant
PKH_041230	ordered_PKNH_04_v2	591228	C	412	4	cluster1:0/8	cluster2:2/5	cluster3:2/32	missense_variant

## Sheet: Supp Table 6 SERA3 ag2
Gene	Chromosme	Genome Position	Reference Allele	Gene Position	Number Samples	Cluster 1	Cluster 2	Cluster 3	Type
PKH_041230	ordered_PKNH_04_v2	594240	A	2957	12	cluster1:2/8	cluster2:2/5	cluster3:8/32	missense_variant
PKH_041230	ordered_PKNH_04_v2	594259	G	2976	2	cluster1:0/8	cluster2:0/5	cluster3:2/32	synonymous_variant
PKH_041230	ordered_PKNH_04_v2	594277	C	2994	3	cluster1:0/8	cluster2:0/5	cluster3:3/32	synonymous_variant

## Sheet: Supp Table 7 SSP2
Gene	Chromosme	Genome Position	Reference Allele	Gene Position	Number Samples	Cluster 1	Cluster 2	Cluster 3	Type
PKH_121770	ordered_PKNH_12_v2	2907507	G	1141	33	cluster1:0/8	cluster2:2/5	cluster3:31/32	missense_variant
PKH_121770	ordered_PKNH_12_v2	2907513	C	1147	32	cluster1:0/8	cluster2:0/5	cluster3:32/32	missense_variant
PKH_121770	ordered_PKNH_12_v2	2907537	C	1171	30	cluster1:3/8	cluster2:1/5	cluster3:26/32	missense_variant
PKH_121770	ordered_PKNH_12_v2	2907559	A	1193	1	cluster1:1/8	cluster2:0/5	cluster3:0/32	missense_variant
PKH_121770	ordered_PKNH_12_v2	2907673	G	1307	16	cluster1:0/8	cluster2:0/5	cluster3:16/32	missense_variant
PKH_121770	ordered_PKNH_12_v2	2907686	C	1320	1	cluster1:0/8	cluster2:0/5	cluster3:1/32	missense_variant
PKH_121770	ordered_PKNH_12_v2	2907687	G	1321	1	cluster1:0/8	cluster2:0/5	cluster3:1/32	missense_variant
PKH_121770	ordered_PKNH_12_v2	2907697	C	1331	40	cluster1:8/8	cluster2:0/5	cluster3:32/32	missense_variant
PKH_121770	ordered_PKNH_12_v2	2907698	G	1332	4	cluster1:0/8	cluster2:0/5	cluster3:4/32	synonymous_variant
PKH_121770	ordered_PKNH_12_v2	2907704	C	1338	40	cluster1:8/8	cluster2:0/5	cluster3:32/32	missense_variant
PKH_121770	ordered_PKNH_12_v2	2907726	A	1360	1	cluster1:0/8	cluster2:0/5	cluster3:1/32	missense_variant
PKH_121770	ordered_PKNH_12_v2	2907730	A	1364	1	cluster1:0/8	cluster2:0/5	cluster3:1/32	missense_variant
PKH_121770	ordered_PKNH_12_v2	2907815	C	1449	2	cluster1:0/8	cluster2:0/5	cluster3:2/32	synonymous_variant
PKH_121770	ordered_PKNH_12_v2	2907817	A	1451	30	cluster1:8/8	cluster2:0/5	cluster3:22/32	missense_variant
PKH_121770	ordered_PKNH_12_v2	2907824	T	1458	30	cluster1:8/8	cluster2:0/5	cluster3:22/32	synonymous_variant
PKH_121770	ordered_PKNH_12_v2	2907848	T	1482	1	cluster1:0/8	cluster2:1/5	cluster3:0/32	synonymous_variant
PKH_121770	ordered_PKNH_12_v2	2907854	C	1488	1	cluster1:0/8	cluster2:1/5	cluster3:0/32	synonymous_variant

## Sheet: Supp Table 8 TSERA2 ag1
Gene	Chromosme	Genome Position	Reference Allele	Gene Position	Number Samples	Cluster 1	Cluster 2	Cluster 3	Type
PKH_041240	ordered_PKNH_04_v2	596054	A	225	11	cluster1:0/8	cluster2:0/5	cluster3:11/32	missense_variant
PKH_041240	ordered_PKNH_04_v2	596076	G	247	12	cluster1:2/8	cluster2:1/5	cluster3:9/32	missense_variant
PKH_041240	ordered_PKNH_04_v2	596078	T	249	1	cluster1:0/8	cluster2:0/5	cluster3:1/32	synonymous_variant
PKH_041240	ordered_PKNH_04_v2	596083	A	254	13	cluster1:2/8	cluster2:1/5	cluster3:10/32	missense_variant
PKH_041240	ordered_PKNH_04_v2	596097	G	268	25	cluster1:2/8	cluster2:0/5	cluster3:23/32	missense_variant
PKH_041240	ordered_PKNH_04_v2	596098	C	269	1	cluster1:0/8	cluster2:1/5	cluster3:0/32	missense_variant
PKH_041240	ordered_PKNH_04_v2	596109	G	280	27	cluster1:3/8	cluster2:1/5	cluster3:23/32	missense_variant
PKH_041240	ordered_PKNH_04_v2	596111	C	282	9	cluster1:0/8	cluster2:0/5	cluster3:9/32	synonymous_variant
PKH_041240	ordered_PKNH_04_v2	596122	A	293	33	cluster1:3/8	cluster2:1/5	cluster3:29/32	missense_variant
PKH_041240	ordered_PKNH_04_v2	596131	C	302	33	cluster1:8/8	cluster2:1/5	cluster3:24/32	missense_variant
PKH_041240	ordered_PKNH_04_v2	596133	A	304	43	cluster1:8/8	cluster2:3/5	cluster3:32/32	missense_variant
PKH_041240	ordered_PKNH_04_v2	596135	T	306	42	cluster1:8/8	cluster2:2/5	cluster3:32/32	synonymous_variant
PKH_041240	ordered_PKNH_04_v2	596147	C	318	1	cluster1:1/8	cluster2:0/5	cluster3:0/32	synonymous_variant
PKH_041240	ordered_PKNH_04_v2	596149	G	320	9	cluster1:0/8	cluster2:1/5	cluster3:8/32	missense_variant
PKH_041240	ordered_PKNH_04_v2	596159	G	330	34	cluster1:8/8	cluster2:2/5	cluster3:24/32	synonymous_variant
PKH_041240	ordered_PKNH_04_v2	596165	A	336	29	cluster1:8/8	cluster2:2/5	cluster3:19/32	synonymous_variant
PKH_041240	ordered_PKNH_04_v2	596189	A	360	24	cluster1:8/8	cluster2:1/5	cluster3:15/32	synonymous_variant
PKH_041240	ordered_PKNH_04_v2	596207	G	378	1	cluster1:0/8	cluster2:0/5	cluster3:1/32	synonymous_variant
PKH_041240	ordered_PKNH_04_v2	596258	T	429	29	cluster1:7/8	cluster2:0/5	cluster3:22/32	synonymous_variant
PKH_041240	ordered_PKNH_04_v2	596270	C	441	6	cluster1:0/8	cluster2:0/5	cluster3:6/32	synonymous_variant
PKH_041240	ordered_PKNH_04_v2	596273	G	444	1	cluster1:0/8	cluster2:0/5	cluster3:1/32	synonymous_variant
PKH_041240	ordered_PKNH_04_v2	596276	C	447	1	cluster1:0/8	cluster2:0/5	cluster3:1/32	synonymous_variant
PKH_041240	ordered_PKNH_04_v2	596279	T	450	13	cluster1:2/8	cluster2:0/5	cluster3:11/32	synonymous_variant
PKH_041240	ordered_PKNH_04_v2	596308	A	479	3	cluster1:0/8	cluster2:3/5	cluster3:0/32	missense_variant
PKH_041240	ordered_PKNH_04_v2	596343	A	514	14	cluster1:2/8	cluster2:3/5	cluster3:9/32	missense_variant
PKH_041240	ordered_PKNH_04_v2	596347	A	518	1	cluster1:0/8	cluster2:0/5	cluster3:1/32	missense_variant
PKH_041240	ordered_PKNH_04_v2	596350	A	521	14	cluster1:2/8	cluster2:3/5	cluster3:9/32	missense_variant
PKH_041240	ordered_PKNH_04_v2	596352	A	523	1	cluster1:0/8	cluster2:0/5	cluster3:1/32	missense_variant
PKH_041240	ordered_PKNH_04_v2	596359	A	530	1	cluster1:0/8	cluster2:0/5	cluster3:1/32	missense_variant
PKH_041240	ordered_PKNH_04_v2	596364	C	535	2	cluster1:0/8	cluster2:0/5	cluster3:2/32	missense_variant
PKH_041240	ordered_PKNH_04_v2	596393	G	564	3	cluster1:0/8	cluster2:0/5	cluster3:3/32	synonymous_variant
PKH_041240	ordered_PKNH_04_v2	596411	C	582	12	cluster1:4/8	cluster2:0/5	cluster3:8/32	synonymous_variant
PKH_041240	ordered_PKNH_04_v2	596438	C	609	4	cluster1:0/8	cluster2:0/5	cluster3:4/32	synonymous_variant
PKH_041240	ordered_PKNH_04_v2	596450	G	621	19	cluster1:6/8	cluster2:0/5	cluster3:13/32	synonymous_variant
PKH_041240	ordered_PKNH_04_v2	596701	G	657	1	cluster1:0/8	cluster2:0/5	cluster3:1/32	synonymous_variant
PKH_041240	ordered_PKNH_04_v2	596725	T	681	4	cluster1:3/8	cluster2:0/5	cluster3:1/32	synonymous_variant
PKH_041240	ordered_PKNH_04_v2	596740	G	696	1	cluster1:0/8	cluster2:0/5	cluster3:1/32	synonymous_variant
PKH_041240	ordered_PKNH_04_v2	596761	A	717	43	cluster1:8/8	cluster2:3/5	cluster3:32/32	synonymous_variant
PKH_041240	ordered_PKNH_04_v2	596776	C	732	39	cluster1:8/8	cluster2:0/5	cluster3:31/32	synonymous_variant
