# Supplementary material for: Identification and validation of a novel panel of Plasmodium knowlesi biomarkers of serological exposure
Source: PLoS Negl Trop Dis. 2018 Jun 14;12(6):e0006457. doi: 10.1371/journal.pntd.0006457 (PMC6001954; doi:10.1371/journal.pntd.0006457)
Supplement: S8 Table — (XLSX) [file pntd.0006457.s013.xlsx]

## Sheet: Sheet1
Gene	Chromosme	Genome Position	Reference Allele	Gene Position	Number Samples	Cluster 1	Cluster 2	Cluster 3	Type
PKH_041240	ordered_PKNH_04_v2	596054	A	225	11	cluster1:0/8	cluster2:0/5	cluster3:11/32	missense_variant
PKH_041240	ordered_PKNH_04_v2	596076	G	247	12	cluster1:2/8	cluster2:1/5	cluster3:9/32	missense_variant
PKH_041240	ordered_PKNH_04_v2	596078	T	249	1	cluster1:0/8	cluster2:0/5	cluster3:1/32	synonymous_variant
PKH_041240	ordered_PKNH_04_v2	596083	A	254	13	cluster1:2/8	cluster2:1/5	cluster3:10/32	missense_variant
PKH_041240	ordered_PKNH_04_v2	596097	G	268	25	cluster1:2/8	cluster2:0/5	cluster3:23/32	missense_variant
PKH_041240	ordered_PKNH_04_v2	596098	C	269	1	cluster1:0/8	cluster2:1/5	cluster3:0/32	missense_variant
PKH_041240	ordered_PKNH_04_v2	596109	G	280	27	cluster1:3/8	cluster2:1/5	cluster3:23/32	missense_variant
PKH_041240	ordered_PKNH_04_v2	596111	C	282	9	cluster1:0/8	cluster2:0/5	cluster3:9/32	synonymous_variant
PKH_041240	ordered_PKNH_04_v2	596122	A	293	33	cluster1:3/8	cluster2:1/5	cluster3:29/32	missense_variant
PKH_041240	ordered_PKNH_04_v2	596131	C	302	33	cluster1:8/8	cluster2:1/5	cluster3:24/32	missense_variant
PKH_041240	ordered_PKNH_04_v2	596133	A	304	43	cluster1:8/8	cluster2:3/5	cluster3:32/32	missense_variant
PKH_041240	ordered_PKNH_04_v2	596135	T	306	42	cluster1:8/8	cluster2:2/5	cluster3:32/32	synonymous_variant
PKH_041240	ordered_PKNH_04_v2	596147	C	318	1	cluster1:1/8	cluster2:0/5	cluster3:0/32	synonymous_variant
PKH_041240	ordered_PKNH_04_v2	596149	G	320	9	cluster1:0/8	cluster2:1/5	cluster3:8/32	missense_variant
PKH_041240	ordered_PKNH_04_v2	596159	G	330	34	cluster1:8/8	cluster2:2/5	cluster3:24/32	synonymous_variant
PKH_041240	ordered_PKNH_04_v2	596165	A	336	29	cluster1:8/8	cluster2:2/5	cluster3:19/32	synonymous_variant
PKH_041240	ordered_PKNH_04_v2	596189	A	360	24	cluster1:8/8	cluster2:1/5	cluster3:15/32	synonymous_variant
PKH_041240	ordered_PKNH_04_v2	596207	G	378	1	cluster1:0/8	cluster2:0/5	cluster3:1/32	synonymous_variant
PKH_041240	ordered_PKNH_04_v2	596258	T	429	29	cluster1:7/8	cluster2:0/5	cluster3:22/32	synonymous_variant
PKH_041240	ordered_PKNH_04_v2	596270	C	441	6	cluster1:0/8	cluster2:0/5	cluster3:6/32	synonymous_variant
PKH_041240	ordered_PKNH_04_v2	596273	G	444	1	cluster1:0/8	cluster2:0/5	cluster3:1/32	synonymous_variant
PKH_041240	ordered_PKNH_04_v2	596276	C	447	1	cluster1:0/8	cluster2:0/5	cluster3:1/32	synonymous_variant
PKH_041240	ordered_PKNH_04_v2	596279	T	450	13	cluster1:2/8	cluster2:0/5	cluster3:11/32	synonymous_variant
PKH_041240	ordered_PKNH_04_v2	596308	A	479	3	cluster1:0/8	cluster2:3/5	cluster3:0/32	missense_variant
PKH_041240	ordered_PKNH_04_v2	596343	A	514	14	cluster1:2/8	cluster2:3/5	cluster3:9/32	missense_variant
PKH_041240	ordered_PKNH_04_v2	596347	A	518	1	cluster1:0/8	cluster2:0/5	cluster3:1/32	missense_variant
PKH_041240	ordered_PKNH_04_v2	596350	A	521	14	cluster1:2/8	cluster2:3/5	cluster3:9/32	missense_variant
PKH_041240	ordered_PKNH_04_v2	596352	A	523	1	cluster1:0/8	cluster2:0/5	cluster3:1/32	missense_variant
PKH_041240	ordered_PKNH_04_v2	596359	A	530	1	cluster1:0/8	cluster2:0/5	cluster3:1/32	missense_variant
PKH_041240	ordered_PKNH_04_v2	596364	C	535	2	cluster1:0/8	cluster2:0/5	cluster3:2/32	missense_variant
PKH_041240	ordered_PKNH_04_v2	596393	G	564	3	cluster1:0/8	cluster2:0/5	cluster3:3/32	synonymous_variant
PKH_041240	ordered_PKNH_04_v2	596411	C	582	12	cluster1:4/8	cluster2:0/5	cluster3:8/32	synonymous_variant
PKH_041240	ordered_PKNH_04_v2	596438	C	609	4	cluster1:0/8	cluster2:0/5	cluster3:4/32	synonymous_variant
PKH_041240	ordered_PKNH_04_v2	596450	G	621	19	cluster1:6/8	cluster2:0/5	cluster3:13/32	synonymous_variant
PKH_041240	ordered_PKNH_04_v2	596701	G	657	1	cluster1:0/8	cluster2:0/5	cluster3:1/32	synonymous_variant
PKH_041240	ordered_PKNH_04_v2	596725	T	681	4	cluster1:3/8	cluster2:0/5	cluster3:1/32	synonymous_variant
PKH_041240	ordered_PKNH_04_v2	596740	G	696	1	cluster1:0/8	cluster2:0/5	cluster3:1/32	synonymous_variant
PKH_041240	ordered_PKNH_04_v2	596761	A	717	43	cluster1:8/8	cluster2:3/5	cluster3:32/32	synonymous_variant
PKH_041240	ordered_PKNH_04_v2	596776	C	732	39	cluster1:8/8	cluster2:0/5	cluster3:31/32	synonymous_variant
